# Supplementary material for: Peripheral mechanism of a carbonyl hydrosilylation catalysed by an SiNSi iron pincer complex
Source: Chem Sci. 2015 Sep 14;6(12):7143–9. doi: 10.1039/c5sc02855h (PMC5951209; doi:10.1039/c5sc02855h)
Supplement: Supplementary file 2 [file SC-006-C5SC02855H-s002.cif]

# Electronic Supplementary Material (ESI) for Chemical Science.
# This journal is © The Royal Society of Chemistry 2015

####################################################################### 
# 
# This file contains crystal structure data downloaded from the 
# Cambridge Structural Database (CSD) hosted by the Cambridge 
# Crystallographic Data Centre (CCDC).
# 
# Full information about CCDC data access policies and citation 
# guidelines are available at http://www.ccdc.cam.ac.uk/access/V1 
# 
# Audit and citation data items may have been added by the CCDC. 
# Please retain this information to preserve the provenance of 
# this file and to allow appropriate attribution of the data. 
# 
#######################################################################

data_p-1
_database_code_depnum_ccdc_archive 'CCDC 1416378'
_audit_update_record             
;
2015-07-31 deposited with the CCDC.
2015-09-11 downloaded from the CCDC.
;

_audit_creation_method           
;
CrysAlisPro, Agilent Technologies,
Version 1.171.37.31 (release 14-01-2014 CrysAlis171 .NET)
(compiled Jan 14 2014,18:38:05)
;
_chemical_name_systematic        
; 
 ? 
;
_chemical_name_common            ?
_chemical_melting_point          ?
_chemical_formula_moiety         ?
_chemical_formula_sum            'C107 H168 Fe2 N14 P2 Si6'
_chemical_formula_weight         1992.73

loop_
_atom_type_symbol
_atom_type_description
_atom_type_scat_dispersion_real
_atom_type_scat_dispersion_imag
_atom_type_scat_source
C C 0.0181 0.0091 'International Tables Vol C Tables 4.2.6.8 and 6.1.1.4'
H H 0.0000 0.0000 'International Tables Vol C Tables 4.2.6.8 and 6.1.1.4'
N N 0.0311 0.0180 'International Tables Vol C Tables 4.2.6.8 and 6.1.1.4'
Si Si 0.2541 0.3302 'International Tables Vol C Tables 4.2.6.8 and 6.1.1.4'
P P 0.2955 0.4335 'International Tables Vol C Tables 4.2.6.8 and 6.1.1.4'
Fe Fe -1.1336 3.1974 'International Tables Vol C Tables 4.2.6.8 and 6.1.1.4'

_symmetry_cell_setting           triclinic
_symmetry_space_group_name_H-M   P-1

loop_
_symmetry_equiv_pos_as_xyz
'x, y, z'
'-x, -y, -z'

_cell_length_a                   11.5288(5)
_cell_length_b                   12.5203(5)
_cell_length_c                   21.1550(11)
_cell_angle_alpha                73.555(4)
_cell_angle_beta                 75.604(4)
_cell_angle_gamma                74.650(4)
_cell_volume                     2774.0(2)
_cell_formula_units_Z            1
_cell_measurement_temperature    150(2)
_cell_measurement_reflns_used    5661
_cell_measurement_theta_min      3.7560
_cell_measurement_theta_max      73.1770

_exptl_crystal_description       plate
_exptl_crystal_colour            red
_exptl_crystal_size_max          0.45
_exptl_crystal_size_mid          0.12
_exptl_crystal_size_min          0.04
_exptl_crystal_density_meas      ?
_exptl_crystal_density_diffrn    1.193
_exptl_crystal_density_method    'not measured'
_exptl_crystal_F_000             1074
_exptl_absorpt_coefficient_mu    3.379
_exptl_absorpt_correction_type   multi-scan
_exptl_absorpt_correction_T_min  0.3116
_exptl_absorpt_correction_T_max  0.8767
_exptl_absorpt_process_details   
;
CrysAlisPro, Agilent Technologies,
Version 1.171.37.31 (release 14-01-2014 CrysAlis171 .NET)
(compiled Jan 14 2014,18:38:05)
Empirical absorption correction using spherical harmonics,
 implemented in SCALE3 ABSPACK scaling algorithm.
;

_exptl_special_details           
; 
 ? 
;

_diffrn_ambient_temperature      150.00(10)
_diffrn_ambient_environment      N~2~
_diffrn_source                   'sealed X-ray tube'
_diffrn_source_type              'SuperNova (Cu) X-ray Source'
_diffrn_radiation_probe          x-ray
_diffrn_radiation_type           'Cu K\a'
_diffrn_radiation_wavelength     1.54184
_diffrn_radiation_monochromator  mirror
_diffrn_measurement_device       'four-circle diffractometer'
_diffrn_measurement_device_type  'SuperNova, Single source at offset, Atlas'
_diffrn_detector                 'CCD plate'
_diffrn_detector_type            Atlas
_diffrn_measurement_method       '\w scans'
_diffrn_detector_area_resol_mean 10.5435
_diffrn_standards_number         ?
_diffrn_standards_interval_count ?
_diffrn_standards_interval_time  ?
_diffrn_standards_decay_%        ?
_diffrn_reflns_number            18617
_diffrn_reflns_av_R_equivalents  0.0490
_diffrn_reflns_av_sigmaI/netI    0.0682
_diffrn_reflns_limit_h_min       -13
_diffrn_reflns_limit_h_max       13
_diffrn_reflns_limit_k_min       -14
_diffrn_reflns_limit_k_max       14
_diffrn_reflns_limit_l_min       -23
_diffrn_reflns_limit_l_max       25
_diffrn_reflns_theta_min         3.76
_diffrn_reflns_theta_max         67.50
_reflns_number_total             9988
_reflns_number_gt                7838
_reflns_threshold_expression     >2sigma(I)

_computing_data_collection       
;
CrysAlisPro, Agilent Technologies,
Version 1.171.37.31 (release 14-01-2014 CrysAlis171 .NET)
(compiled Jan 14 2014,18:38:05)
;
_computing_cell_refinement       
;
CrysAlisPro, Agilent Technologies,
Version 1.171.37.31 (release 14-01-2014 CrysAlis171 .NET)
(compiled Jan 14 2014,18:38:05)
;
_computing_data_reduction        
;
CrysAlisPro, Agilent Technologies,
Version 1.171.37.31 (release 14-01-2014 CrysAlis171 .NET)
(compiled Jan 14 2014,18:38:05)
;
_computing_structure_solution    'SHELXS-97 (Sheldrick, 1990)'
_computing_structure_refinement  'SHELXL-97 (Sheldrick, 1997)'
_computing_molecular_graphics    ?
_computing_publication_material  ?

_refine_special_details          
; 
 Refinement of F^2^ against ALL reflections.  The weighted R-factor wR and 
 goodness of fit S are based on F^2^, conventional R-factors R are based 
 on F, with F set to zero for negative F^2^. The threshold expression of 
 F^2^ > 2sigma(F^2^) is used only for calculating R-factors(gt) etc. and is 
 not relevant to the choice of reflections for refinement.  R-factors based 
 on F^2^ are statistically about twice as large as those based on F, and R- 
 factors based on ALL data will be even larger. 
;

_refine_ls_structure_factor_coef Fsqd
_refine_ls_matrix_type           full
_refine_ls_weighting_scheme      calc
_refine_ls_weighting_details     
'calc w=1/[\s^2^(Fo^2^)+(0.0489P)^2^+0.0000P] where P=(Fo^2^+2Fc^2^)/3'
_atom_sites_solution_primary     direct
_atom_sites_solution_secondary   difmap
_atom_sites_solution_hydrogens   geom
_refine_ls_hydrogen_treatment    mixed
_refine_ls_extinction_method     none
_refine_ls_extinction_coef       ?
_refine_ls_number_reflns         9988
_refine_ls_number_parameters     645
_refine_ls_number_restraints     87
_refine_ls_R_factor_all          0.0635
_refine_ls_R_factor_gt           0.0452
_refine_ls_wR_factor_ref         0.1162
_refine_ls_wR_factor_gt          0.1026
_refine_ls_goodness_of_fit_ref   1.020
_refine_ls_restrained_S_all      1.017
_refine_ls_shift/su_max          0.001
_refine_ls_shift/su_mean         0.000

loop_
_atom_site_label
_atom_site_type_symbol
_atom_site_fract_x
_atom_site_fract_y
_atom_site_fract_z
_atom_site_U_iso_or_equiv
_atom_site_adp_type
_atom_site_occupancy
_atom_site_symmetry_multiplicity
_atom_site_calc_flag
_atom_site_refinement_flags
_atom_site_disorder_assembly
_atom_site_disorder_group
Fe1 Fe 0.79386(4) 0.40711(3) 0.235480(19) 0.01912(10) Uani 1 1 d . . .
H1 H 0.760(3) 0.468(2) 0.2874(14) 0.028(8) Uiso 1 1 d . . .
Si1 Si 0.86281(6) 0.31219(6) 0.32529(3) 0.02003(15) Uani 1 1 d . . .
Si2 Si 0.63671(6) 0.52196(6) 0.19668(3) 0.02134(15) Uani 1 1 d . . .
Si3 Si 0.93762(7) 0.51897(6) 0.19685(4) 0.02573(17) Uani 1 1 d . . .
P1 P 0.87676(6) 0.30336(6) 0.16110(3) 0.02569(16) Uani 1 1 d . . .
N1 N 0.66231(19) 0.30974(17) 0.27495(10) 0.0203(4) Uani 1 1 d . . .
C1 C 0.6709(2) 0.2239(2) 0.33174(13) 0.0227(5) Uani 1 1 d . . .
N2 N 0.7549(2) 0.22382(17) 0.36779(10) 0.0229(5) Uani 1 1 d . . .
C2 C 0.6000(3) 0.1408(2) 0.35010(14) 0.0307(6) Uani 1 1 d . . .
H2 H 0.6105 0.0792 0.3881 0.037 Uiso 1 1 calc R . .
N3 N 0.5479(2) 0.42495(19) 0.19527(11) 0.0252(5) Uani 1 1 d . . .
C3 C 0.5153(3) 0.1496(2) 0.31245(15) 0.0326(6) Uani 1 1 d . . .
H3 H 0.4701 0.0915 0.3228 0.039 Uiso 1 1 calc R . .
N4 N 1.00593(19) 0.21301(17) 0.35715(11) 0.0221(5) Uani 1 1 d . . .
C4 C 0.4953(3) 0.2424(2) 0.25959(14) 0.0307(6) Uani 1 1 d . . .
H4 H 0.4336 0.2507 0.2350 0.037 Uiso 1 1 calc R . .
N5 N 0.8970(2) 0.35588(18) 0.39627(11) 0.0236(5) Uani 1 1 d . . .
C5 C 0.5672(2) 0.3243(2) 0.24273(13) 0.0243(6) Uani 1 1 d . . .
N6 N 0.5839(2) 0.65449(18) 0.13220(11) 0.0269(5) Uani 1 1 d . . .
C6 C 0.7528(2) 0.1499(2) 0.43522(13) 0.0285(6) Uani 1 1 d . . .
H6A H 0.8274 0.1482 0.4509 0.034 Uiso 1 1 calc R . .
H6B H 0.7548 0.0714 0.4331 0.034 Uiso 1 1 calc R . .
N7 N 0.5087(2) 0.62795(18) 0.23765(11) 0.0243(5) Uani 1 1 d . . .
C7 C 0.6404(3) 0.1877(3) 0.48621(14) 0.0395(7) Uani 1 1 d . . .
H7A H 0.6387 0.2646 0.4895 0.059 Uiso 1 1 calc R . .
H7B H 0.6444 0.1350 0.5302 0.059 Uiso 1 1 calc R . .
H7C H 0.5660 0.1877 0.4717 0.059 Uiso 1 1 calc R . .
C8 C 0.4352(3) 0.4565(3) 0.16789(15) 0.0349(7) Uani 1 1 d . . .
H8A H 0.4123 0.5406 0.1538 0.042 Uiso 1 1 calc R . .
H8B H 0.3682 0.4303 0.2037 0.042 Uiso 1 1 calc R . .
C9 C 0.4468(3) 0.4064(3) 0.10830(17) 0.0518(10) Uani 1 1 d . . .
H9A H 0.5099 0.4352 0.0716 0.078 Uiso 1 1 calc R . .
H9B H 0.3682 0.4286 0.0932 0.078 Uiso 1 1 calc R . .
H9C H 0.4699 0.3232 0.1217 0.078 Uiso 1 1 calc R . .
C10 C 1.0004(2) 0.2761(2) 0.39883(13) 0.0227(5) Uani 1 1 d . . .
C11 C 1.0926(2) 0.1059(2) 0.34591(14) 0.0261(6) Uani 1 1 d . . .
C12 C 1.2114(3) 0.1320(3) 0.29888(15) 0.0350(7) Uani 1 1 d . . .
H12A H 1.1924 0.1832 0.2565 0.052 Uiso 1 1 calc R . .
H12B H 1.2658 0.0609 0.2900 0.052 Uiso 1 1 calc R . .
H12C H 1.2520 0.1685 0.3200 0.052 Uiso 1 1 calc R . .
C13 C 1.0293(3) 0.0486(2) 0.31407(15) 0.0337(7) Uani 1 1 d . . .
H13A H 0.9562 0.0279 0.3456 0.051 Uiso 1 1 calc R . .
H13B H 1.0854 -0.0202 0.3030 0.051 Uiso 1 1 calc R . .
H13C H 1.0054 0.1010 0.2731 0.051 Uiso 1 1 calc R . .
C14 C 1.1240(3) 0.0241(2) 0.41111(15) 0.0363(7) Uani 1 1 d . . .
H14A H 1.1769 0.0541 0.4286 0.054 Uiso 1 1 calc R . .
H14B H 1.1669 -0.0506 0.4024 0.054 Uiso 1 1 calc R . .
H14C H 1.0485 0.0164 0.4442 0.054 Uiso 1 1 calc R . .
C15 C 0.8558(3) 0.4543(2) 0.42865(14) 0.0291(6) Uani 1 1 d . . .
C16 C 0.7268(3) 0.5141(3) 0.41612(16) 0.0372(7) Uani 1 1 d . . .
H16A H 0.7283 0.5393 0.3677 0.056 Uiso 1 1 calc R . .
H16B H 0.6981 0.5801 0.4363 0.056 Uiso 1 1 calc R . .
H16C H 0.6714 0.4610 0.4364 0.056 Uiso 1 1 calc R . .
C17 C 0.9419(3) 0.5371(2) 0.39878(18) 0.0416(8) Uani 1 1 d . . .
H17A H 1.0244 0.4985 0.4069 0.062 Uiso 1 1 calc R . .
H17B H 0.9126 0.6021 0.4198 0.062 Uiso 1 1 calc R . .
H17C H 0.9439 0.5640 0.3504 0.062 Uiso 1 1 calc R . .
C18 C 0.8466(3) 0.4148(3) 0.50506(15) 0.0413(8) Uani 1 1 d . . .
H18A H 0.8005 0.3538 0.5226 0.062 Uiso 1 1 calc R . .
H18B H 0.8044 0.4790 0.5257 0.062 Uiso 1 1 calc R . .
H18C H 0.9290 0.3864 0.5156 0.062 Uiso 1 1 calc R . .
C19 C 1.0952(2) 0.2598(2) 0.43999(13) 0.0246(6) Uani 1 1 d . . .
C20 C 1.2049(2) 0.2949(2) 0.41028(14) 0.0276(6) Uani 1 1 d . . .
H20 H 1.2177 0.3346 0.3645 0.033 Uiso 1 1 calc R . .
C21 C 1.2958(3) 0.2717(2) 0.44781(15) 0.0331(7) Uani 1 1 d . . .
H21 H 1.3713 0.2948 0.4274 0.040 Uiso 1 1 calc R . .
C22 C 1.2769(3) 0.2153(2) 0.51465(15) 0.0332(7) Uani 1 1 d . . .
H22 H 1.3394 0.1997 0.5400 0.040 Uiso 1 1 calc R . .
C23 C 1.1679(3) 0.1817(2) 0.54447(14) 0.0329(7) Uani 1 1 d . . .
H23 H 1.1548 0.1438 0.5906 0.039 Uiso 1 1 calc R . .
C24 C 1.0769(3) 0.2030(2) 0.50763(13) 0.0285(6) Uani 1 1 d . . .
H24 H 1.0021 0.1789 0.5284 0.034 Uiso 1 1 calc R . .
C25 C 0.5084(3) 0.7045(2) 0.17957(13) 0.0263(6) Uani 1 1 d . . .
C26 C 0.4247(3) 0.6312(2) 0.30346(13) 0.0290(6) Uani 1 1 d . . .
C27 C 0.4497(3) 0.7142(3) 0.33620(15) 0.0409(7) Uani 1 1 d . . .
H27A H 0.5362 0.6947 0.3400 0.061 Uiso 1 1 calc R . .
H27B H 0.3984 0.7098 0.3810 0.061 Uiso 1 1 calc R . .
H27C H 0.4305 0.7918 0.3087 0.061 Uiso 1 1 calc R . .
C28 C 0.2906(3) 0.6609(3) 0.29573(16) 0.0480(9) Uani 1 1 d . . .
H28A H 0.2689 0.7414 0.2730 0.072 Uiso 1 1 calc R . .
H28B H 0.2381 0.6470 0.3402 0.072 Uiso 1 1 calc R . .
H28C H 0.2789 0.6134 0.2691 0.072 Uiso 1 1 calc R . .
C29 C 0.4514(3) 0.5107(2) 0.34703(14) 0.0339(7) Uani 1 1 d . . .
H29A H 0.4235 0.4591 0.3296 0.051 Uiso 1 1 calc R . .
H29B H 0.4081 0.5101 0.3933 0.051 Uiso 1 1 calc R . .
H29C H 0.5397 0.4854 0.3462 0.051 Uiso 1 1 calc R . .
C30 C 0.6267(3) 0.7083(2) 0.06068(13) 0.0325(7) Uani 1 1 d . . .
C31 C 0.6977(4) 0.7986(3) 0.05382(17) 0.0517(9) Uani 1 1 d . . .
H31A H 0.6407 0.8666 0.0655 0.078 Uiso 1 1 calc R . .
H31B H 0.7413 0.8184 0.0074 0.078 Uiso 1 1 calc R . .
H31C H 0.7568 0.7691 0.0841 0.078 Uiso 1 1 calc R . .
C32 C 0.5182(3) 0.7572(3) 0.02409(15) 0.0506(10) Uani 1 1 d . . .
H32A H 0.4677 0.7004 0.0346 0.076 Uiso 1 1 calc R . .
H32B H 0.5487 0.7768 -0.0244 0.076 Uiso 1 1 calc R . .
H32C H 0.4689 0.8258 0.0387 0.076 Uiso 1 1 calc R . .
C33 C 0.7105(3) 0.6123(3) 0.03052(14) 0.0359(7) Uani 1 1 d . . .
H33A H 0.7786 0.5776 0.0547 0.054 Uiso 1 1 calc R . .
H33B H 0.7428 0.6425 -0.0169 0.054 Uiso 1 1 calc R . .
H33C H 0.6644 0.5546 0.0342 0.054 Uiso 1 1 calc R . .
C34 C 0.4420(3) 0.8266(2) 0.16889(13) 0.0311(6) Uani 1 1 d . . .
C35 C 0.4970(3) 0.9064(2) 0.17638(14) 0.0364(7) Uani 1 1 d . . .
H35 H 0.5734 0.8827 0.1909 0.044 Uiso 1 1 calc R . .
C36 C 0.4415(3) 1.0213(3) 0.16293(15) 0.0441(8) Uani 1 1 d . . .
H36 H 0.4798 1.0761 0.1680 0.053 Uiso 1 1 calc R . .
C37 C 0.3302(3) 1.0552(3) 0.14214(16) 0.0483(9) Uani 1 1 d . . .
H37 H 0.2925 1.1338 0.1324 0.058 Uiso 1 1 calc R . .
C38 C 0.2735(3) 0.9765(3) 0.13548(16) 0.0478(9) Uani 1 1 d . . .
H38 H 0.1961 1.0006 0.1220 0.057 Uiso 1 1 calc R . .
C39 C 0.3292(3) 0.8612(3) 0.14838(15) 0.0388(7) Uani 1 1 d . . .
H39 H 0.2906 0.8067 0.1432 0.047 Uiso 1 1 calc R . .
C40 C 0.8511(3) 0.3418(3) 0.07436(14) 0.0415(8) Uani 1 1 d . . .
H40A H 0.8897 0.4058 0.0484 0.062 Uiso 1 1 calc R . .
H40B H 0.7629 0.3636 0.0744 0.062 Uiso 1 1 calc R . .
H40C H 0.8870 0.2763 0.0540 0.062 Uiso 1 1 calc R . .
C41 C 1.0440(3) 0.2558(3) 0.14029(16) 0.0406(7) Uani 1 1 d . . .
H41A H 1.0642 0.2078 0.1081 0.061 Uiso 1 1 calc R . .
H41B H 1.0752 0.2121 0.1812 0.061 Uiso 1 1 calc R . .
H41C H 1.0816 0.3223 0.1205 0.061 Uiso 1 1 calc R . .
C42 C 0.8330(3) 0.1644(2) 0.18407(15) 0.0357(7) Uani 1 1 d . . .
H42A H 0.7478 0.1755 0.1794 0.054 Uiso 1 1 calc R . .
H42B H 0.8411 0.1271 0.2307 0.054 Uiso 1 1 calc R . .
H42C H 0.8867 0.1165 0.1544 0.054 Uiso 1 1 calc R . .
C43 C 0.9974(3) 0.5704(3) 0.10258(15) 0.0391(7) Uani 1 1 d . . .
H43A H 1.0698 0.6021 0.0962 0.059 Uiso 1 1 calc R . .
H43B H 0.9335 0.6292 0.0823 0.059 Uiso 1 1 calc R . .
H43C H 1.0195 0.5061 0.0811 0.059 Uiso 1 1 calc R . .
C44 C 1.0925(3) 0.4545(3) 0.22549(17) 0.0370(7) Uani 1 1 d . . .
H44A H 1.1281 0.3818 0.2125 0.056 Uiso 1 1 calc R . .
H44B H 1.0801 0.4418 0.2744 0.056 Uiso 1 1 calc R . .
H44C H 1.1482 0.5070 0.2042 0.056 Uiso 1 1 calc R . .
C45 C 0.8984(3) 0.6627(2) 0.22288(14) 0.0304(6) Uani 1 1 d . . .
C46 C 0.7814(3) 0.7132(2) 0.25000(15) 0.0342(7) Uani 1 1 d . . .
H46 H 0.7158 0.6777 0.2540 0.041 Uiso 1 1 calc R . .
C47 C 0.7552(3) 0.8136(3) 0.27173(16) 0.0408(8) Uani 1 1 d . . .
H47 H 0.6737 0.8443 0.2908 0.049 Uiso 1 1 calc R . .
C48 C 0.8485(4) 0.8683(3) 0.26538(16) 0.0451(9) Uani 1 1 d . . .
H48 H 0.8317 0.9370 0.2799 0.054 Uiso 1 1 calc R . .
C49 C 0.9663(4) 0.8221(3) 0.23773(18) 0.0504(9) Uani 1 1 d . . .
H49 H 1.0310 0.8591 0.2330 0.060 Uiso 1 1 calc R . .
C50 C 0.9905(3) 0.7217(3) 0.21684(17) 0.0414(8) Uani 1 1 d . . .
H50 H 1.0722 0.6916 0.1977 0.050 Uiso 1 1 calc R . .
C51 C 0.7600(9) 1.0829(8) 0.0408(5) 0.081(3) Uani 0.50 1 d PU A -1
H51A H 0.7455 1.1663 0.0282 0.121 Uiso 0.50 1 calc PR A -1
H51B H 0.7339 1.0576 0.0894 0.121 Uiso 0.50 1 calc PR A -1
H51C H 0.7131 1.0567 0.0176 0.121 Uiso 0.50 1 calc PR A -1
C52 C 0.8961(15) 1.034(2) 0.0211(13) 0.071(3) Uani 0.50 1 d PDU A -1
C53 C 0.9569(15) 0.9346(19) 0.0575(13) 0.073(3) Uani 0.50 1 d PDU A -1
H53 H 0.9144 0.8943 0.0979 0.088 Uiso 0.50 1 calc PR A -1
C54 C 1.0802(15) 0.894(2) 0.0355(13) 0.074(3) Uani 0.50 1 d PDU A -1
H54 H 1.1218 0.8249 0.0607 0.089 Uiso 0.50 1 calc PR A -1
C55 C 1.1420(16) 0.9513(19) -0.0221(12) 0.073(3) Uani 0.50 1 d PDU A -1
H55 H 1.2273 0.9250 -0.0360 0.087 Uiso 0.50 1 calc PR A -1
C56 C 1.0801(16) 1.048(2) -0.0599(13) 0.075(3) Uani 0.50 1 d PDU A -1
H56 H 1.1222 1.0850 -0.1014 0.090 Uiso 0.50 1 calc PR A -1
C57 C 0.9587(15) 1.0903(19) -0.0386(13) 0.075(3) Uani 0.50 1 d PDU A -1
H57 H 0.9175 1.1583 -0.0645 0.090 Uiso 0.50 1 calc PR A -1

loop_
_atom_site_aniso_label
_atom_site_aniso_U_11
_atom_site_aniso_U_22
_atom_site_aniso_U_33
_atom_site_aniso_U_23
_atom_site_aniso_U_13
_atom_site_aniso_U_12
Fe1 0.0192(2) 0.02136(19) 0.0184(2) -0.00447(15) -0.00649(16) -0.00448(15)
Si1 0.0191(3) 0.0230(3) 0.0202(3) -0.0053(3) -0.0078(3) -0.0041(3)
Si2 0.0220(4) 0.0245(3) 0.0185(3) -0.0046(3) -0.0078(3) -0.0030(3)
Si3 0.0236(4) 0.0269(3) 0.0268(4) -0.0022(3) -0.0065(3) -0.0081(3)
P1 0.0277(4) 0.0264(3) 0.0220(3) -0.0067(3) -0.0057(3) -0.0018(3)
N1 0.0206(11) 0.0235(10) 0.0190(10) -0.0062(8) -0.0067(9) -0.0043(8)
C1 0.0220(13) 0.0253(12) 0.0206(12) -0.0049(10) -0.0040(10) -0.0052(10)
N2 0.0235(12) 0.0250(11) 0.0201(11) 0.0001(9) -0.0095(9) -0.0054(9)
C2 0.0301(16) 0.0304(14) 0.0320(15) -0.0005(12) -0.0119(12) -0.0088(12)
N3 0.0228(12) 0.0317(11) 0.0241(11) -0.0049(9) -0.0120(9) -0.0053(9)
C3 0.0320(16) 0.0337(15) 0.0376(16) -0.0057(13) -0.0093(13) -0.0162(12)
N4 0.0208(11) 0.0254(10) 0.0222(11) -0.0067(9) -0.0085(9) -0.0029(9)
C4 0.0281(15) 0.0383(15) 0.0321(15) -0.0077(12) -0.0128(12) -0.0117(12)
N5 0.0225(12) 0.0256(11) 0.0249(11) -0.0078(9) -0.0098(9) -0.0016(9)
C5 0.0226(14) 0.0310(13) 0.0229(13) -0.0094(11) -0.0082(11) -0.0044(11)
N6 0.0278(13) 0.0279(11) 0.0203(11) -0.0034(9) -0.0058(9) 0.0008(9)
C6 0.0256(14) 0.0347(14) 0.0238(13) 0.0017(12) -0.0104(11) -0.0078(12)
N7 0.0234(12) 0.0262(11) 0.0202(11) -0.0033(9) -0.0063(9) 0.0000(9)
C7 0.0331(17) 0.0564(19) 0.0245(15) -0.0023(14) -0.0071(13) -0.0083(14)
C8 0.0306(16) 0.0429(16) 0.0363(16) -0.0041(13) -0.0208(13) -0.0080(13)
C9 0.059(2) 0.075(2) 0.0374(18) -0.0076(17) -0.0288(17) -0.028(2)
C10 0.0209(13) 0.0266(13) 0.0218(12) -0.0026(10) -0.0067(10) -0.0075(10)
C11 0.0247(14) 0.0270(13) 0.0276(14) -0.0090(11) -0.0086(11) -0.0008(11)
C12 0.0278(16) 0.0418(16) 0.0350(16) -0.0107(13) -0.0041(13) -0.0065(13)
C13 0.0314(16) 0.0321(14) 0.0416(17) -0.0157(13) -0.0109(13) -0.0018(12)
C14 0.0424(18) 0.0277(14) 0.0346(16) -0.0058(12) -0.0124(14) 0.0029(13)
C15 0.0294(15) 0.0309(14) 0.0308(15) -0.0144(12) -0.0120(12) 0.0010(12)
C16 0.0333(17) 0.0429(16) 0.0412(17) -0.0251(14) -0.0174(14) 0.0082(13)
C17 0.0430(19) 0.0318(15) 0.059(2) -0.0206(15) -0.0177(16) -0.0039(14)
C18 0.0415(19) 0.0528(19) 0.0312(16) -0.0223(15) -0.0140(14) 0.0075(15)
C19 0.0257(14) 0.0241(12) 0.0271(13) -0.0050(11) -0.0123(11) -0.0046(11)
C20 0.0255(14) 0.0297(13) 0.0283(14) -0.0035(11) -0.0092(12) -0.0065(11)
C21 0.0258(15) 0.0356(15) 0.0422(17) -0.0097(13) -0.0144(13) -0.0052(12)
C22 0.0352(17) 0.0310(14) 0.0385(16) -0.0084(13) -0.0239(14) 0.0005(12)
C23 0.0446(18) 0.0309(14) 0.0270(14) -0.0040(12) -0.0192(13) -0.0057(13)
C24 0.0302(15) 0.0315(14) 0.0255(14) -0.0067(11) -0.0078(12) -0.0069(12)
C25 0.0266(15) 0.0312(14) 0.0226(13) -0.0060(11) -0.0090(11) -0.0045(11)
C26 0.0253(15) 0.0373(15) 0.0189(13) -0.0072(11) -0.0006(11) 0.0002(12)
C27 0.053(2) 0.0414(17) 0.0273(15) -0.0110(13) -0.0019(14) -0.0100(15)
C28 0.0274(17) 0.072(2) 0.0322(17) -0.0064(16) -0.0002(13) -0.0004(16)
C29 0.0330(16) 0.0381(16) 0.0235(14) -0.0049(12) 0.0016(12) -0.0045(13)
C30 0.0391(17) 0.0347(15) 0.0170(13) -0.0016(11) -0.0039(12) -0.0026(13)
C31 0.066(3) 0.0412(18) 0.0408(19) -0.0103(15) 0.0133(17) -0.0195(17)
C32 0.054(2) 0.058(2) 0.0237(15) -0.0026(15) -0.0125(15) 0.0126(17)
C33 0.0390(18) 0.0415(16) 0.0247(14) -0.0081(13) -0.0041(13) -0.0055(14)
C34 0.0341(16) 0.0323(14) 0.0203(13) -0.0036(11) -0.0047(12) 0.0010(12)
C35 0.0421(18) 0.0326(15) 0.0284(15) -0.0055(12) -0.0087(13) 0.0027(13)
C36 0.059(2) 0.0332(16) 0.0312(16) -0.0064(13) -0.0018(15) -0.0014(15)
C37 0.053(2) 0.0332(16) 0.0361(18) -0.0034(14) 0.0019(16) 0.0142(15)
C38 0.041(2) 0.0479(19) 0.0363(18) -0.0023(15) -0.0102(15) 0.0153(16)
C39 0.0376(18) 0.0419(17) 0.0316(16) -0.0069(13) -0.0120(13) 0.0038(14)
C40 0.058(2) 0.0404(16) 0.0235(14) -0.0104(13) -0.0096(14) -0.0002(15)
C41 0.0347(18) 0.0461(17) 0.0357(16) -0.0138(14) -0.0003(14) -0.0008(14)
C42 0.0403(18) 0.0339(15) 0.0363(16) -0.0155(13) -0.0082(14) -0.0047(13)
C43 0.0370(18) 0.0447(17) 0.0331(16) -0.0018(14) -0.0024(14) -0.0164(14)
C44 0.0219(15) 0.0384(16) 0.0503(19) -0.0031(14) -0.0105(14) -0.0098(12)
C45 0.0384(17) 0.0308(14) 0.0250(14) -0.0008(11) -0.0117(12) -0.0131(12)
C46 0.0386(17) 0.0299(14) 0.0400(17) -0.0069(13) -0.0184(14) -0.0080(13)
C47 0.053(2) 0.0331(15) 0.0412(18) -0.0093(14) -0.0212(16) -0.0044(14)
C48 0.077(3) 0.0302(15) 0.0369(17) -0.0034(13) -0.0233(18) -0.0193(16)
C49 0.070(3) 0.0453(19) 0.048(2) -0.0013(16) -0.0202(19) -0.0346(19)
C50 0.045(2) 0.0416(17) 0.0444(18) -0.0063(15) -0.0131(15) -0.0195(15)
C51 0.095(7) 0.076(5) 0.093(6) -0.023(5) -0.048(5) -0.021(5)
C52 0.100(8) 0.060(5) 0.071(3) -0.015(3) -0.043(6) -0.021(6)
C53 0.102(8) 0.061(6) 0.069(3) -0.011(4) -0.042(6) -0.020(5)
C54 0.104(8) 0.060(6) 0.072(3) -0.011(4) -0.042(7) -0.020(6)
C55 0.104(8) 0.061(6) 0.071(3) -0.017(4) -0.040(7) -0.023(6)
C56 0.107(8) 0.062(6) 0.069(3) -0.013(4) -0.038(7) -0.023(6)
C57 0.107(8) 0.061(6) 0.070(3) -0.011(4) -0.043(6) -0.021(6)

_geom_special_details            
; 
 All esds (except the esd in the dihedral angle between two l.s. planes) 
 are estimated using the full covariance matrix.  The cell esds are taken 
 into account individually in the estimation of esds in distances, angles 
 and torsion angles; correlations between esds in cell parameters are only 
 used when they are defined by crystal symmetry.  An approximate (isotropic) 
 treatment of cell esds is used for estimating esds involving l.s. planes. 
;

loop_
_geom_bond_atom_site_label_1
_geom_bond_atom_site_label_2
_geom_bond_distance
_geom_bond_site_symmetry_2
_geom_bond_publ_flag
Fe1 N1 2.063(2) . ?
Fe1 Si1 2.1509(7) . ?
Fe1 Si2 2.1715(7) . ?
Fe1 P1 2.1975(8) . ?
Fe1 Si3 2.2986(8) . ?
Si1 N2 1.786(2) . ?
Si1 N5 1.893(2) . ?
Si1 N4 1.927(2) . ?
Si1 C10 2.364(2) . ?
Si2 N3 1.794(2) . ?
Si2 N6 1.892(2) . ?
Si2 N7 1.916(2) . ?
Si2 C25 2.356(3) . ?
Si3 C43 1.921(3) . ?
Si3 C44 1.925(3) . ?
Si3 C45 1.938(3) . ?
P1 C40 1.839(3) . ?
P1 C41 1.839(3) . ?
P1 C42 1.839(3) . ?
N1 C1 1.371(3) . ?
N1 C5 1.376(3) . ?
C1 N2 1.374(3) . ?
C1 C2 1.402(4) . ?
N2 C6 1.463(3) . ?
C2 C3 1.371(4) . ?
N3 C5 1.375(3) . ?
N3 C8 1.467(3) . ?
C3 C4 1.380(4) . ?
N4 C10 1.321(3) . ?
N4 C11 1.485(3) . ?
C4 C5 1.401(4) . ?
N5 C10 1.339(3) . ?
N5 C15 1.489(3) . ?
N6 C25 1.337(4) . ?
N6 C30 1.488(3) . ?
C6 C7 1.528(4) . ?
N7 C25 1.327(3) . ?
N7 C26 1.489(3) . ?
C8 C9 1.523(4) . ?
C10 C19 1.500(3) . ?
C11 C13 1.515(4) . ?
C11 C14 1.528(4) . ?
C11 C12 1.532(4) . ?
C15 C17 1.523(4) . ?
C15 C16 1.529(4) . ?
C15 C18 1.536(4) . ?
C19 C20 1.389(4) . ?
C19 C24 1.397(4) . ?
C20 C21 1.392(4) . ?
C21 C22 1.382(4) . ?
C22 C23 1.375(4) . ?
C23 C24 1.385(4) . ?
C25 C34 1.498(4) . ?
C26 C27 1.519(4) . ?
C26 C29 1.526(4) . ?
C26 C28 1.531(4) . ?
C30 C33 1.516(4) . ?
C30 C31 1.519(5) . ?
C30 C32 1.532(4) . ?
C34 C35 1.379(4) . ?
C34 C39 1.394(4) . ?
C35 C36 1.390(4) . ?
C36 C37 1.380(5) . ?
C37 C38 1.372(5) . ?
C38 C39 1.394(4) . ?
C45 C46 1.385(4) . ?
C45 C50 1.408(4) . ?
C46 C47 1.393(4) . ?
C47 C48 1.382(5) . ?
C48 C49 1.379(5) . ?
C49 C50 1.385(5) . ?
C51 C52 1.525(18) . ?
C52 C53 1.374(9) . ?
C52 C57 1.389(10) . ?
C53 C54 1.386(10) . ?
C54 C55 1.362(10) . ?
C55 C56 1.373(9) . ?
C56 C57 1.370(10) . ?

loop_
_geom_angle_atom_site_label_1
_geom_angle_atom_site_label_2
_geom_angle_atom_site_label_3
_geom_angle
_geom_angle_site_symmetry_1
_geom_angle_site_symmetry_3
_geom_angle_publ_flag
N1 Fe1 Si1 82.72(6) . . ?
N1 Fe1 Si2 78.76(6) . . ?
Si1 Fe1 Si2 144.54(3) . . ?
N1 Fe1 P1 89.22(6) . . ?
Si1 Fe1 P1 105.82(3) . . ?
Si2 Fe1 P1 103.90(3) . . ?
N1 Fe1 Si3 176.87(6) . . ?
Si1 Fe1 Si3 95.53(3) . . ?
Si2 Fe1 Si3 101.41(3) . . ?
P1 Fe1 Si3 93.76(3) . . ?
N2 Si1 N5 102.79(10) . . ?
N2 Si1 N4 98.58(9) . . ?
N5 Si1 N4 68.26(9) . . ?
N2 Si1 Fe1 103.33(7) . . ?
N5 Si1 Fe1 133.05(7) . . ?
N4 Si1 Fe1 142.90(8) . . ?
N2 Si1 C10 105.36(9) . . ?
N5 Si1 C10 34.47(9) . . ?
N4 Si1 C10 33.94(9) . . ?
Fe1 Si1 C10 151.06(7) . . ?
N3 Si2 N6 103.59(10) . . ?
N3 Si2 N7 98.86(11) . . ?
N6 Si2 N7 68.64(9) . . ?
N3 Si2 Fe1 102.13(7) . . ?
N6 Si2 Fe1 145.31(8) . . ?
N7 Si2 Fe1 129.19(7) . . ?
N3 Si2 C25 106.27(10) . . ?
N6 Si2 C25 34.55(10) . . ?
N7 Si2 C25 34.28(9) . . ?
Fe1 Si2 C25 149.13(7) . . ?
C43 Si3 C44 98.63(14) . . ?
C43 Si3 C45 99.22(13) . . ?
C44 Si3 C45 99.58(13) . . ?
C43 Si3 Fe1 121.55(10) . . ?
C44 Si3 Fe1 116.23(9) . . ?
C45 Si3 Fe1 117.61(10) . . ?
C40 P1 C41 96.02(15) . . ?
C40 P1 C42 95.81(15) . . ?
C41 P1 C42 99.13(15) . . ?
C40 P1 Fe1 125.45(10) . . ?
C41 P1 Fe1 120.69(11) . . ?
C42 P1 Fe1 114.18(10) . . ?
C1 N1 C5 117.8(2) . . ?
C1 N1 Fe1 121.12(16) . . ?
C5 N1 Fe1 120.92(16) . . ?
N1 C1 N2 115.6(2) . . ?
N1 C1 C2 121.4(2) . . ?
N2 C1 C2 123.0(2) . . ?
C1 N2 C6 118.7(2) . . ?
C1 N2 Si1 115.61(16) . . ?
C6 N2 Si1 125.60(17) . . ?
C3 C2 C1 119.0(2) . . ?
C5 N3 C8 118.1(2) . . ?
C5 N3 Si2 112.63(17) . . ?
C8 N3 Si2 125.58(18) . . ?
C2 C3 C4 120.4(3) . . ?
C10 N4 C11 130.2(2) . . ?
C10 N4 Si1 91.49(16) . . ?
C11 N4 Si1 138.31(17) . . ?
C3 C4 C5 119.1(2) . . ?
C10 N5 C15 127.9(2) . . ?
C10 N5 Si1 92.40(17) . . ?
C15 N5 Si1 137.99(16) . . ?
N3 C5 N1 115.0(2) . . ?
N3 C5 C4 123.9(2) . . ?
N1 C5 C4 121.1(2) . . ?
C25 N6 C30 128.0(2) . . ?
C25 N6 Si2 92.07(16) . . ?
C30 N6 Si2 137.62(18) . . ?
N2 C6 C7 113.4(2) . . ?
C25 N7 C26 129.5(2) . . ?
C25 N7 Si2 91.35(17) . . ?
C26 N7 Si2 138.81(17) . . ?
N3 C8 C9 113.4(3) . . ?
N4 C10 N5 107.4(2) . . ?
N4 C10 C19 125.1(2) . . ?
N5 C10 C19 127.5(2) . . ?
N4 C10 Si1 54.57(12) . . ?
N5 C10 Si1 53.13(13) . . ?
C19 C10 Si1 174.43(19) . . ?
N4 C11 C13 106.6(2) . . ?
N4 C11 C14 112.7(2) . . ?
C13 C11 C14 108.2(2) . . ?
N4 C11 C12 110.5(2) . . ?
C13 C11 C12 110.0(2) . . ?
C14 C11 C12 108.8(2) . . ?
N5 C15 C17 110.4(2) . . ?
N5 C15 C16 107.9(2) . . ?
C17 C15 C16 109.7(2) . . ?
N5 C15 C18 111.4(2) . . ?
C17 C15 C18 110.5(3) . . ?
C16 C15 C18 106.8(3) . . ?
C20 C19 C24 119.4(2) . . ?
C20 C19 C10 120.3(2) . . ?
C24 C19 C10 120.2(2) . . ?
C19 C20 C21 119.8(3) . . ?
C22 C21 C20 120.3(3) . . ?
C23 C22 C21 120.0(3) . . ?
C22 C23 C24 120.3(3) . . ?
C23 C24 C19 120.1(3) . . ?
N7 C25 N6 107.4(2) . . ?
N7 C25 C34 126.8(3) . . ?
N6 C25 C34 125.7(2) . . ?
N7 C25 Si2 54.37(14) . . ?
N6 C25 Si2 53.39(13) . . ?
C34 C25 Si2 172.0(2) . . ?
N7 C26 C27 111.1(2) . . ?
N7 C26 C29 105.7(2) . . ?
C27 C26 C29 109.6(2) . . ?
N7 C26 C28 111.1(2) . . ?
C27 C26 C28 110.7(3) . . ?
C29 C26 C28 108.5(3) . . ?
N6 C30 C33 105.4(2) . . ?
N6 C30 C31 111.8(2) . . ?
C33 C30 C31 109.5(3) . . ?
N6 C30 C32 110.3(2) . . ?
C33 C30 C32 108.4(3) . . ?
C31 C30 C32 111.3(3) . . ?
C35 C34 C39 119.7(3) . . ?
C35 C34 C25 119.0(3) . . ?
C39 C34 C25 121.2(3) . . ?
C34 C35 C36 120.5(3) . . ?
C37 C36 C35 119.4(3) . . ?
C38 C37 C36 120.7(3) . . ?
C37 C38 C39 120.2(3) . . ?
C34 C39 C38 119.5(3) . . ?
C46 C45 C50 115.3(3) . . ?
C46 C45 Si3 123.7(2) . . ?
C50 C45 Si3 121.0(2) . . ?
C45 C46 C47 123.2(3) . . ?
C48 C47 C46 119.6(3) . . ?
C49 C48 C47 119.2(3) . . ?
C48 C49 C50 120.2(3) . . ?
C49 C50 C45 122.4(3) . . ?
C53 C52 C57 119.3(7) . . ?
C53 C52 C51 123.4(11) . . ?
C57 C52 C51 117.2(11) . . ?
C52 C53 C54 120.1(7) . . ?
C55 C54 C53 120.3(7) . . ?
C54 C55 C56 119.6(7) . . ?
C57 C56 C55 120.9(7) . . ?
C56 C57 C52 119.7(7) . . ?

_diffrn_measured_fraction_theta_max 0.999
_diffrn_reflns_theta_full        67.50
_diffrn_measured_fraction_theta_full 0.999
_refine_diff_density_max         0.475
_refine_diff_density_min         -0.389
_refine_diff_density_rms         0.059
_exptl_crystal_recrystallization_method 
'Re-crystallisation from solvent: toluene'
_chemical_properties_physical    'Air-sensitive, Moisture-sensitive'
